# Supplementary material for: Divergent RNA viruses infecting sea lice, major ectoparasites of fish
Source: PLoS Pathog. 2023 Jun 22;19(6):e1011386. doi: 10.1371/journal.ppat.1011386 (PMC10287012; doi:10.1371/journal.ppat.1011386)
Supplement: S1 Table — (XLSX) [file ppat.1011386.s001.xlsx]

## Sheet: Sheet1
S1 Table. Summary of the phylogeny-resolved RNA viruses found in sea lice
The table shows the accession number, assigned taxonomy, host species, sequence length, inferred coding sequences, presence/absence of canonical viRNAs, as well as some key metrics generated from the BLAST searches using the NCBI-nr database.
Accession	Name	Taxonomy	Sequence length (bp)	Canonical viRNA detected	Detected host	Top BLASTx hit, NCBI-nr [2023-1-10]	Query cover [BLAST to the top hit]	Sequence identity to the top hit [BLAST to the top hit]	Putative cds and completeness
MZ484458	Caligus clemensi tombus-like virus	Viruses; Riboviria; Orthornavirae; Kitrinoviricota; Tolucaviricetes; Tolivirales	2534	Not investigated	C. clemensi	YP_009345057.1 hypothetical protein 2 [Xinzhou nematode virus 7]	0.49	0.4299	hypothetical protein gene, complete cds; and RNA-dependent RNA polymerase gene, partial cds
MZ484459	Caligus clemensi narna-like virus	Viruses; Riboviria; Orthornavirae; Lenarviricota; Amabiliviricetes; Wolframvirales	2181	Not investigated	C. clemensi	APG77159.1 RNA-dependent RNA polymerase, partial [Hubei narna-like virus 20]	0.98	0.4078	RNA-dependent RNA polymerase, partial cds
MZ484460	Caligus clemensi picorna-like virus 1	Viruses; Riboviria; Orthornavirae; Pisuviricota; Pisoniviricetes; Picornavirales	10189	Not investigated (Detected in member from the same virus lineage)	C. clemensi	YP_009336998.1 hypothetical protein [Beihai sphaeromadae virus 1]	0.6	0.3243	polyprotein, complete cds
MZ484461	Caligus clemensi picorna-like virus 2	Viruses; Riboviria; Orthornavirae; Pisuviricota; Pisoniviricetes; Picornavirales	10249	Not investigated (Detected in member from the same virus lineage)	C. clemensi	APG77457.1 hypothetical protein [Hubei picorna-like virus 60]	0.22	0.2336	polyprotein, complete cds
MZ484462	Caligus clemensi picorna-like virus 3	Viruses; Riboviria; Orthornavirae; Pisuviricota; Pisoniviricetes; Picornavirales	10094	Not investigated (Detected in member from the same virus lineage)	C. clemensi	YP_009336998.1 hypothetical protein [Beihai sphaeromadae virus 1]	0.67	0.323	polyprotein, complete cds
MZ484463	Caligus clemensi picorna-like virus 4	Viruses; Riboviria; Orthornavirae; Pisuviricota; Pisoniviricetes; Picornavirales	9263	Not investigated (Detected in member from the same virus lineage)	C. clemensi	YP_009336998.1 hypothetical protein [Beihai sphaeromadae virus 1]	0.79	0.2913	polyprotein, complete cds
MZ484464	Caligus clemensi picorna-like virus 5	Viruses; Riboviria; Orthornavirae; Pisuviricota; Pisoniviricetes; Picornavirales	1738	Not investigated (Detected in member from the same virus lineage)	C. clemensi	YP_009336998.1 hypothetical protein [Beihai sphaeromadae virus 1]	0.95	0.3465	non-structural polyprotein, partial cds
GAZX01041494	Caligus rogercresseyi picorna-like virus 1	Viruses; Riboviria; Orthornavirae; Pisuviricota; Pisoniviricetes; Picornavirales	5395	Detected	C. rogercresseyi	YP_009336998.1 hypothetical protein [Beihai sphaeromadae virus 1]	0.76	0.3233	non-structural polyprotein, partial cds
GAZX01041492	Caligus rogercresseyi picorna-like virus 2	Viruses; Riboviria; Orthornavirae; Pisuviricota; Pisoniviricetes; Picornavirales	9500	Detected	C. rogercresseyi	YP_009336998.1 hypothetical protein [Beihai sphaeromadae virus 1]	0.64	0.3335	polyprotein, partial cds
GAZX01041500	Caligus rogercresseyi picorna-like virus 3	Viruses; Riboviria; Orthornavirae; Pisuviricota; Pisoniviricetes; Picornavirales	8136	Detected	C. rogercresseyi	YP_009336998.1 hypothetical protein [Beihai sphaeromadae virus 1]	0.6	0.3168	polyprotein, partial cds
JP328859	Lepeophtheirus salmonis picorna-like virus	Viruses; Riboviria; Orthornavirae; Pisuviricota; Pisoniviricetes; Picornavirales	1398	Detected	L. salmonis	YP_009336998.1 hypothetical protein [Beihai sphaeromadae virus 1]	0.85	0.3632	non-structural polyprotein, partial cds
MZ484467	Caligus clemensi hexartovirus 1	Viruses; Riboviria; Orthornavirae; Negarnaviricota; Haploviricotina; Monjiviricetes; Mononegavirales; Artoviridae; Hexartovirus	12396	Not investigated (Detected in member from the same virus lineage)	C. clemensi	AUZ99699.1 large protein [Lepeophtheirus virus LS24]	0.52	0.5606	hypothetical protein 1, complete cds; hypothetical protein 2, complete cds; glycoprotein, complete cds; RNA-dependent RNA polymerase, complete cds
MZ484468	Caligus clemensi hexartovirus 2	Viruses; Riboviria; Orthornavirae; Negarnaviricota; Haploviricotina; Monjiviricetes; Mononegavirales; Artoviridae; Hexartovirus	6870	Not investigated (Detected in member from the same virus lineage)	C. clemensi	AUZ99699.1 large protein [Lepeophtheirus virus LS24]	0.91	0.4318	RNA-dependent RNA polymerase, complete cds
OQ316415	Caligus clemensi hexartovirus 3	Viruses; Riboviria; Orthornavirae; Negarnaviricota; Haploviricotina; Monjiviricetes; Mononegavirales; Artoviridae; Hexartovirus	6867	Not investigated (Detected in member from the same virus lineage)	C. clemensi	YP_009333185.1 RNA-dependent RNA polymerase [Beihai barnacle virus 8]	0.78	0.3136	RNA-dependent RNA polymerase, complete cds
GAZX01041427	Caligus rogercresseyi hexartovirus	Viruses; Riboviria; Orthornavirae; Negarnaviricota; Haploviricotina; Monjiviricetes; Mononegavirales; Artoviridae; Hexartovirus	3623	Detected	C. rogercresseyi	AUZ99699.1 large protein [Lepeophtheirus virus LS24]	0.97	0.3774	RNA-dependent RNA polymerase, partial cds
MZ484470	Caligus clemensi caligrhavirus	Viruses; Riboviria; Orthornavirae; Negarnaviricota; Haploviricotina; Monjiviricetes; Mononegavirales; Rhabdoviridae; Caligrhavirus	11336	Not investigated (Detected in member from the same virus lineage)	C. clemensi	YP_009666516.1 RNA dependent RNA polymerase [Caligus rogercresseyi rhabdovirus]	0.55	0.5473	nucleoprotein, hypothetical protein, matrix protein, glycoprotein, and RNA-dependent RNA; polymerase genes, complete cds
GAZX01030328	Caligus rogercresseyi caligrha-like virus	Viruses; Riboviria; Orthornavirae; Negarnaviricota; Haploviricotina; Monjiviricetes; Mononegavirales; Rhabdoviridae	6209	Detected	C. rogercresseyi	AMK37505.1 polymerase protein [Vesicular stomatitis New Jersey virus]	0.93	0.4275	RNA-dependent RNA; polymerase, complete cds
MZ484471	Caligus clemensi sobemo-like virus 1	Viruses; Riboviria; Orthornavirae; Pisuviricota; Pisoniviricetes; Sobelivirales	3164	Not investigated	C. clemensi	QVG74731.1 RNA-dependent RNA polymerase [Virus sp.]	0.39	0.4679	hypothetical protein and RNA-dependent RNA polymerase genes, complete cds
OQ316416	Caligus clemensi sobemo-like virus 2	Viruses; Riboviria; Orthornavirae; Pisuviricota; Pisoniviricetes; Sobelivirales	2886	Not investigated (Detected in member from the same virus lineage)	C. clemensi	YP_009337869.1 RdRp [Wenzhou shrimp virus 9]	0.38	0.3842	hypothetical protein and RNA-dependent RNA polymerase genes, complete cds
GAZX01036530	Caligus rogercresseyi sobemo-like virus	Viruses; Riboviria; Orthornavirae; Pisuviricota; Pisoniviricetes; Sobelivirales	2101	Detected	C. rogercresseyi	YP_009337869.1 RdRp [Wenzhou shrimp virus 9]	0.52	0.3995	hypothetical protein and RNA-dependent RNA polymerase genes, complete cds
MZ484476	Caligus clemensi hypo-like virus	Viruses; Riboviria; Orthornavirae; Pisuviricota; Duplopiviricetes; Durnavirales	12092	Not investigated	C. clemensi	QYF49601.1 polyprotein [Sichuan sediment hypo-like virus 1]	0.1	0.2617	polyprotein, complete cds
MZ484474	Caligus clemensi toti-like virus 1	Viruses; Riboviria; Orthornavirae; Duplornaviricota; Chrymotiviricetes; Ghabrivirales	7035	Not investigated	C. clemensi	UXD80061.1 putative poly-capsid protein [Linepithema humile toti-like virus 1]	0.33	0.3106	capsid protein and RNA-dependent RNA polymerase genes, complete cds
MZ484475	Caligus clemensi toti-like virus 2	Viruses; Riboviria; Orthornavirae; Duplornaviricota; Chrymotiviricetes; Ghabrivirales	5763	Not investigated (Detected in member from the same virus lineage)	C. clemensi	UUV42254.1 putative RNA dependent RNA polymerase [Hattula totivirus 2]	0.48	0.3444	hypothetical protein and RNA-dependent RNA polymerase genes, complete cds
GAZX01040226	Caligus rogercresseyi toti-like virus 1	Viruses; Riboviria; Orthornavirae; Duplornaviricota; Chrymotiviricetes; Ghabrivirales	1609	Detected	C. rogercresseyi	QUS52814.1 RNA-directed RNA polymerase [Mute swan feces associated toti-like virus 1]	0.97	0.425	RNA-dependent RNA polymerase genes, partial cds
GAZX01040383	Caligus rogercresseyi toti-like virus 2	Viruses; Riboviria; Orthornavirae; Duplornaviricota; Chrymotiviricetes; Ghabrivirales	2941	Detected	C. rogercresseyi	UGO48654.1 RNA dependent RNA polymerase [Palmetto toti-like virus]	0.87	0.3581	RNA-dependent RNA polymerase genes, partial cds
GAZX01033390	Caligus rogercresseyi toti-like virus 3	Viruses; Riboviria; Orthornavirae; Duplornaviricota; Chrymotiviricetes; Ghabrivirales	3251	Detected	C. rogercresseyi	QHA33710.1 RdRp [Atrato virus]	0.91	0.4836	RNA-dependent RNA polymerase genes, complete cds
JP306102	Lepeophtheirus salmonis toti-like virus	Viruses; Riboviria; Orthornavirae; Duplornaviricota; Chrymotiviricetes; Ghabrivirales	995	Detected	L. salmonis	UUV42516.1 RNA dependent RNA polymerase [Hattula totivirus 2]	0.99	0.4839	RNA-dependent RNA polymerase genes, partial cds
MZ484479	Caligus clemensi alphaendornavirus	Viruses; Riboviria; Orthornavirae; Kitrinoviricota; Alsuviricetes; Martellivirales; Endornaviridae; Alphaendornavirus	1657	Not investigated	C. clemensi	QYF50097.1 polyprotein [Inner Mongolia sediment alphaendornavirus 2]	0.66	0.5135	polyprotein gene, partial cds
GAZX01037179	Caligus rogercresseyi partiti-like virus	Viruses; Riboviria; Orthornavirae; Pisuviricota; Duplopiviricetes; Durnavirales	1793	Detected	C. rogercresseyi	APG78257.1 RdRp [Hubei partiti-like virus 12]	0.9	0.4651	RNA-dependent RNA polymerase genes, complete cds
JP347048	Lepeophtheirus salmonis partiti-like virus	Viruses; Riboviria; Orthornavirae; Pisuviricota; Duplopiviricetes; Durnavirales	911	Detected	L. salmonis	APG78257.1 RdRp [Hubei partiti-like virus 12]	0.98	0.5033	RNA-dependent RNA polymerase genes, partial cds
OQ316414	Caligus rogercresseyi virga-like virus	Viruses; Riboviria; Orthornavirae; Kitrinoviricota; Alsuviricetes; Martellivirales	5943	Detected	C. rogercresseyi	YP_009336762.1 RdRp [Sanxia atyid shrimp virus 1]	0.4	0.339	hypothetical protein, helicase and RNA-dependent RNA polymerase genes, complete cds
JP310231	Lepeophtheirus salmonis bunya-like virus	Viruses; Riboviria; Orthornavirae; Negarnaviricota; Polyploviricotina; Ellioviricetes; Bunyavirales	1599	Not detected	L. salmonis	QJD26146.1 polymerase [Schistocephalus solidus bunya-like virus]	1	0.5094	RNA-dependent RNA polymerase genes, partial cds
